# Supplementary material for: Edge Effect and the Influence of Biotic and Abiotic Factors on Calliphoridae and Mesembrinellidae (Insecta: Diptera) in Três Picos State Park, Brazil
Source: Life (Basel). 2026 Apr 15;16(4):672. doi: 10.3390/life16040672 (PMC13117181; doi:10.3390/life16040672)
Supplement: Supplementary file 1 [file life-16-00672-s001.zip]

Archive with 10 entries (10 files):
- raw_data_OSF.xlsx
- simplified_season_OSF.xlsx
- simplified_site_OSF.xlsx
- Results/results_permanova_site_OSF.xlsx
- Results/results_simper_site_OSF.xlsx
- Results/results_αβγ_OSF.xlsx
- Results/results_permanova_season_OSF.xlsx
- Results/results_simper_season_OSF.xlsx
- License/license.txt
- License/licenca.txt
