# Supplementary material for: Edge Effect and the Influence of Biotic and Abiotic Factors on Calliphoridae and Mesembrinellidae (Insecta: Diptera) in Três Picos State Park, Brazil
Source: Life (Basel). 2026 Apr 15;16(4):672. doi: 10.3390/life16040672 (PMC13117181; doi:10.3390/life16040672)
Supplement: Supplementary file 1 [file life-16-00672-s001.zip › raw_data_OSF.xlsx]

## Sheet: data
Year	Season	Site	Laneela nigripes	Mesembrinella bellardiana	Mesembrinella peregrina	Mesembrinella semihyalina	Mesembrinella currani	Eumesembrinella quadrilineata	Eumesembrinella cyaneicyncta	Eumesembrinella randa	Huascaromusca aeneiventris	Huascaromusca purpurata	Hemilucilia segmentaria	Hemilucilia benoisti	Hemilucilia semidiaphana	Lucilia eximia	Paralucilia nigrofacialis	Abundance	Richness	Shannon	Simpson	Pielou	Max Temp (ºC)	Avg Temp (ºC)	Min Temp (ºC)	Rel Humidity (%)	Rainfall (mm)	CBH	Dens Trees	Dens Leaf	Canopy
21	Autumn	0	0	0	0	2	1	0	0	0	0	0	15	0	1	17	0	36	5	1.079	0.599	0.4012	21.73	15.56	10.26	78	0	37.14	8	14	72.1
21	Autumn	200	0	14	0	13	0	0	0	0	0	0	32	1	1	101	0	162	6	1.092	0.558	0.4417	21.73	15.56	10.26	78	0	27.2	9	19	60.7
21	Autumn	400	0	0	0	0	0	0	0	0	0	0	0	0	0	5	0	5	1	0	0	1	21.73	15.56	10.26	78	0	35.34	7	19	63.66
21	Autumn	700	2	0	0	4	0	0	0	0	0	0	0	0	0	10	0	16	3	0.9	0.531	0.4688	21.73	15.56	10.26	78	0	20.04	7	17	74.47
21	Autumn	1000	10	15	0	1	1	0	0	0	0	0	0	1	0	11	0	39	6	1.355	0.705	0.2952	21.73	15.56	10.26	78	0	44.36	12	33	61.61
21	Winter	0	0	2	0	0	0	0	0	0	0	0	0	0	0	0	0	2	1	0	0	1	18.8	13.45	8.03	77.03	0.2	37.14	8	14	72.1
21	Winter	200	0	4	1	0	0	0	0	0	0	0	2	0	0	16	0	23	4	0.905	0.476	0.5236	18.8	13.45	8.03	77.03	0.2	27.2	9	19	60.7
21	Winter	400	0	6	3	4	1	0	1	0	0	0	3	0	0	0	0	18	6	1.619	0.778	0.2222	18.8	13.45	8.03	77.03	0.2	35.34	7	19	63.66
21	Winter	700	0	4	0	0	0	0	0	0	2	0	2	0	0	2	0	10	4	1.332	0.72	0.28	18.8	13.45	8.03	77.03	0.2	20.04	7	17	74.47
21	Winter	1000	0	1	1	0	0	0	0	0	0	0	1	0	0	4	0	7	4	1.154	0.612	0.3878	18.8	13.45	8.03	77.03	0.2	44.36	12	33	61.61
21	Spring	0	2	19	0	0	0	1	0	0	0	0	8	0	4	99	0	133	6	0.872	0.421	0.5793	16.83	12.97	9.6	82.77	21.8	37.14	8	14	72.1
21	Spring	200	5	24	0	1	0	0	3	0	0	0	13	4	3	232	0	285	8	0.763	0.327	0.6726	16.83	12.97	9.6	82.77	21.8	27.2	9	19	60.7
21	Spring	400	2	12	0	0	1	0	0	0	0	0	11	0	1	93	0	120	6	0.795	0.386	0.6194	16.83	12.97	9.6	82.77	21.8	35.34	7	19	63.66
21	Spring	700	3	9	0	0	1	0	0	0	0	0	2	0	2	27	0	44	6	1.174	0.572	0.4277	16.83	12.97	9.6	82.77	21.8	20.04	7	17	74.47
21	Spring	1000	6	5	0	0	1	0	0	1	0	0	8	0	0	57	0	78	6	0.948	0.445	0.5549	16.83	12.97	9.6	82.77	21.8	44.36	12	33	61.61
22	Summer	0	4	33	0	0	0	0	0	0	0	0	44	6	0	239	2	328	6	0.889	0.44	0.5596	23.33	18.72	16.17	85.27	110.6	37.14	8	14	72.1
22	Summer	200	9	28	0	0	0	0	0	0	0	0	37	3	2	325	0	404	6	0.726	0.339	0.6609	23.33	18.72	16.17	85.27	110.6	27.2	9	19	60.7
22	Summer	400	14	21	0	1	0	0	0	0	0	0	28	3	20	276	4	367	8	0.962	0.421	0.5793	23.33	18.72	16.17	85.27	110.6	35.34	7	19	63.66
22	Summer	700	8	12	0	0	0	0	0	0	0	0	28	0	43	95	15	201	6	1.449	0.701	0.2993	23.33	18.72	16.17	85.27	110.6	20.04	7	17	74.47
22	Summer	1000	29	6	0	1	0	0	0	0	0	0	43	0	35	276	0	390	6	0.977	0.473	0.5268	23.33	18.72	16.17	85.27	110.6	44.36	12	33	61.61
22	Autumn	0	19	36	0	0	0	0	0	0	0	0	115	2	7	178	0	357	6	1.206	0.634	0.3658	19.0333	14.2375	10.7333	76.1528	13.4	37.14	8	14	72.1
22	Autumn	200	7	22	0	0	0	0	0	0	0	0	0	0	0	3	0	32	3	0.812	0.471	0.5293	19.0333	14.2375	10.7333	76.1528	13.4	27.2	9	19	60.7
22	Autumn	400	2	38	1	3	0	0	0	0	0	0	11	0	0	39	0	94	6	1.222	0.649	0.3508	19.0333	14.2375	10.7333	76.1528	13.4	35.34	7	19	63.66
22	Autumn	700	14	42	1	1	1	0	0	0	0	0	36	0	7	144	0	246	8	1.228	0.603	0.3973	19.0333	14.2375	10.7333	76.1528	13.4	20.04	7	17	74.47
22	Autumn	1000	5	10	0	0	0	0	0	0	0	0	1	0	0	33	0	49	4	0.903	0.494	0.506	19.0333	14.2375	10.7333	76.1528	13.4	44.36	12	33	61.61
22	Winter	0	2	24	0	1	0	0	0	0	0	0	1	4	1	2	0	35	7	1.138	0.508	0.4922	18.0333	11.9944	7.9	80.25	15.8	37.14	8	14	72.1
22	Winter	200	1	32	0	1	0	0	1	0	1	0	3	2	1	14	0	56	9	1.302	0.605	0.3948	18.0333	11.9944	7.9	80.25	15.8	27.2	9	19	60.7
22	Winter	400	8	62	0	18	1	0	1	0	0	0	5	2	0	13	0	110	8	1.361	0.634	0.3663	18.0333	11.9944	7.9	80.25	15.8	35.34	7	19	63.66
22	Winter	700	15	27	0	3	0	0	0	0	0	0	1	0	1	11	0	58	6	1.314	0.677	0.3228	18.0333	11.9944	7.9	80.25	15.8	20.04	7	17	74.47
22	Winter	1000	15	0	0	0	0	0	0	0	1	2	9	0	0	131	0	158	5	0.629	0.3	0.6999	18.0333	11.9944	7.9	80.25	15.8	44.36	12	33	61.61
22	Spring	0	2	23	0	1	0	0	1	0	0	0	3	0	0	40	0	70	6	1.043	0.562	0.4376	16.4	12.4722	8.83333	81.4861	12.4	37.14	8	14	72.1
22	Spring	200	8	26	0	1	1	0	0	0	0	0	2	3	0	36	0	77	7	0.291	0.654	0.3459	16.4	12.4722	8.83333	81.4861	12.4	27.2	9	19	60.7
22	Spring	400	0	24	0	0	0	0	0	0	1	0	0	0	0	23	0	48	3	0.78	0.52	0.48	16.4	12.4722	8.83333	81.4861	12.4	35.34	7	19	63.66
22	Spring	700	5	15	0	2	0	0	0	0	0	0	0	0	0	8	0	30	4	1.178	0.647	0.3533	16.4	12.4722	8.83333	81.4861	12.4	20.04	7	17	74.47
22	Spring	1000	19	7	0	0	0	0	0	0	0	0	8	0	0	124	0	158	4	0.734	0.365	0.6349	16.4	12.4722	8.83333	81.4861	12.4	44.36	12	33	61.61
23	Summer	0	3	56	0	1	0	0	0	0	0	3	24	0	2	0	0	89	6	1.01	0.528	0.4715	27.6	21.3292	16.5333	76.5139	8.6	37.14	8	14	72.1
23	Summer	200	1	52	0	1	0	0	0	0	0	1	0	2	0	21	0	78	6	0.885	0.482	0.5181	27.6	21.3292	16.5333	76.5139	8.6	27.2	9	19	60.7
23	Summer	400	10	96	0	9	0	2	0	0	0	0	106	3	19	214	1	460	9	1.383	0.684	0.3157	27.6	21.3292	16.5333	76.5139	8.6	35.34	7	19	63.66
23	Summer	700	7	59	0	8	1	0	0	0	2	1	36	0	21	114	4	253	10	1.539	0.713	0.2867	27.6	21.3292	16.5333	76.5139	8.6	20.04	7	17	74.47
23	Summer	1000	9	25	0	0	2	1	0	0	0	0	68	0	29	214	2	350	8	1.184	0.576	0.4243	27.6	21.3292	16.5333	76.5139	8.6	44.36	12	33	61.61
