# Supplementary material for: Edge Effect and the Influence of Biotic and Abiotic Factors on Calliphoridae and Mesembrinellidae (Insecta: Diptera) in Três Picos State Park, Brazil
Source: Life (Basel). 2026 Apr 15;16(4):672. doi: 10.3390/life16040672 (PMC13117181; doi:10.3390/life16040672)
Supplement: Supplementary file 1 [file life-16-00672-s001.zip › simplified_season_OSF.xlsx]

## Sheet: season
Year	Season	Laneela nigripes	Mesembrinella bellardiana	Mesembrinella peregrina	Mesembrinella semihyalina	Mesembrinella currani	Mesembrinella quadrilineata	Mesembrinella cyaneicyncta	Mesembrinella randa	Mesembrinella aeneiventris	Mesembrinella purpurata	Hemilucilia segmentaria	Hemilucilia benoisti	Hemilucilia semidiaphana	Lucilia eximia	Paralucilia nigrofacialis	Abundance	Shannon	Simpson	Dominance	Richness	Pielou
21	Autumn	12	29	0	20	2	0	0	0	0	0	47	2	2	144	0	258	1.33531	0.634307	0.365693	8	0.642147
21	Winter	0	17	5	4	1	0	1	0	2	0	8	0	0	22	0	60	1.63132	0.754444	0.245556	8	0.784497
21	Spring	18	69	0	1	3	1	3	1	0	0	42	4	10	508	0	660	0.884044	0.391529	0.608471	11	0.368675
22	Summer	64	100	0	2	0	0	0	0	0	0	180	12	100	1211	21	1690	1.03354	0.466543	0.533457	8	0.49703
22	Autumn	47	148	2	4	1	0	0	0	0	0	163	2	14	397	0	778	1.29463	0.655514	0.344486	9	0.58921
22	Winter	41	145	0	23	1	0	2	0	2	2	19	8	3	171	0	417	1.46412	0.695651	0.304349	11	0.610586
22	Spring	34	95	0	4	1	0	1	0	1	0	13	3	0	231	0	383	1.11279	0.565482	0.434518	9	0.506453
23	Summer	30	288	0	19	3	3	0	0	2	5	234	5	71	563	7	1230	1.44693	0.695226	0.304774	12	0.582289
	Autumn	59	177	2	24	3	0	0	0		0	210	4	16	541	0	1036	1.323	0.653	0.347	14	0.605
	Winter	41	162	5	27	2	0	3	0	4	2	27	8	3	193	0	477	1.535	0.707	0.293	15	0.618
	Spring	52	164	0	5	4	1	4	1	1	0	55	7	10	739	0	1043	1.006	0.468	0.532	15	0.405
	Summer	94	388	0	21	3	3	0	0	2	5	414	17	171	1774	28	2920	1.265	0.588	0.412	15	0.51
