# Supplementary material for: Edge Effect and the Influence of Biotic and Abiotic Factors on Calliphoridae and Mesembrinellidae (Insecta: Diptera) in Três Picos State Park, Brazil
Source: Life (Basel). 2026 Apr 15;16(4):672. doi: 10.3390/life16040672 (PMC13117181; doi:10.3390/life16040672)
Supplement: Supplementary file 1 [file life-16-00672-s001.zip › simplified_site_OSF.xlsx]

## Sheet: site
Site	Laneela nigripes	Mesembrinella bellardiana	Mesembrinella peregrina	Mesembrinella semihyalina	Mesembrinella currani	Eumesembrinella quadrilineata	Eumesembrinella cyaneicyncta	Eumesembrinella randa	Huascaromusca aeneiventris	Huascaromusca purpurata	Hemilucilia segmentaria	Hemilucilia benoisti	Hemilucilia semidiaphana	Lucilia eximia	Paralucilia nigrofacialis	Abundance	Richness	Shannon	Dominance	Eveness
0 m	32	193	0	5	1	1	1	0	0	3	210	12	15	575	2	1050	12	1.255	0.375	0.505
200 m	31	202	1	17	1	0	4	0	1	1	89	15	7	748	0	1117	12	1.078	0.489	0.434
400 m	36	259	4	35	3	2	2	0	1	0	164	8	40	663	5	1222	13	1.363	0.36	0.532
700 m	54	168	1	18	3	0	0	0	4	1	105	0	74	411	19	858	11	1.54	0.295	0.642
1,000 m	93	69	1	2	4	1	0	1	1	2	138	1	64	850	2	1229	14	1.09	0.503	0.413
