# Supplementary material for: Edge Effect and the Influence of Biotic and Abiotic Factors on Calliphoridae and Mesembrinellidae (Insecta: Diptera) in Três Picos State Park, Brazil
Source: Life (Basel). 2026 Apr 15;16(4):672. doi: 10.3390/life16040672 (PMC13117181; doi:10.3390/life16040672)
Supplement: Supplementary file 1 [file life-16-00672-s001.zip › Results/results_permanova_site_OSF.xlsx]

## Sheet: Permanova_site
Permutation test for adonis under reduced model
Permutation: free
Number of permutations: 999
adonis2(formula = dist_brays_edge ~ edge, data = dados)
Df SumOfSqs R2 F Pr(>F)
edge 4 0.5894 0.06369 0.5952 0.935
Residual 35 8.6651 0.93631
Total 39 9.2545 1.00000
