# Supplementary material for: Edge Effect and the Influence of Biotic and Abiotic Factors on Calliphoridae and Mesembrinellidae (Insecta: Diptera) in Três Picos State Park, Brazil
Source: Life (Basel). 2026 Apr 15;16(4):672. doi: 10.3390/life16040672 (PMC13117181; doi:10.3390/life16040672)
Supplement: Supplementary file 1 [file life-16-00672-s001.zip › Results/results_simper_site_OSF.xlsx]

## Sheet: simper_site
Contrast: 0 _ 200
	average	sd	ratio	ava	avb	contrib	cumsum	p
L. eximia	0.349	0.231	1.513	71.88	93.5	0.561	0.561	0.462
M. bellardiana	0.12	0.152	0.789	24.12	25.25	0.192	0.753	0.487
H. segmentaria	0.09	0.082	1.106	26.25	11.12	0.145	0.898	0.245
La. nigripes	0.024	0.032	0.768	4	3.88	0.039	0.937	0.929
H. benoisti	0.011	0.013	0.842	1.5	1.88	0.017	0.954	0.042
M. semihyalina	0.01	0.017	0.587	0.62	2.12	0.017	0.971	0.839
H. semidiaphana	0.008	0.007	1.073	1.88	0.88	0.012	0.983	0.98
M. purpurata	0.003	0.006	0.444	0.38	0.12	0.004	0.987	0.244
M. cyaneicyncta	0.002	0.004	0.6	0.12	0.5	0.004	0.991	0.286
M. peregrina	0.002	0.006	0.276	0	0.12	0.003	0.994	0.691
M. currani	0.002	0.004	0.432	0.12	0.12	0.003	0.997	0.894
M. aeneiventris	0.001	0.003	0.319	0	0.12	0.001	0.998	0.764
P. nigrofacialis	0.001	0.002	0.365	0.25	0	0.001	0.999	0.918
M. quadrilineata	0.001	0.002	0.351	0.12	0	0.001	1	0.436
M. randa	0	0	NaN	0	0	0	1	0.398
Contrast: 0 _ 400
	average	sd	ratio	ava	avb	contrib	cumsum	p
L. eximia	0.336	0.224	1.495	71.88	82.88	0.499	0.499	0.622
M. bellardiana	0.148	0.151	0.982	24.12	32.38	0.22	0.719	0.167
H. segmentaria	0.103	0.091	1.131	26.25	20.5	0.153	0.872	0.066
M. semihyalina	0.024	0.039	0.618	0.62	4.38	0.035	0.907	0.149
La. nigripes	0.019	0.016	1.185	4	4.5	0.029	0.936	0.991												.
H. semidiaphana	0.016	0.015	1.091	1.88	5	0.024	0.96	0.81
H. benoisti	0.009	0.017	0.507	1.5	1	0.012	0.972	0.216
M. peregrina	0.006	0.022	0.297	0	0.5	0.01	0.982	0.187
M. currani	0.003	0.008	0.452	0.12	0.38	0.005	0.987	0.278
M. cyaneicyncta	0.003	0.007	0.39	0.12	0.25	0.004	0.991	0.184
M. purpurata	0.002	0.007	0.33	0.38	0	0.003	0.994	0.381
P. nigrofacialis	0.002	0.003	0.568	0.25	0.62	0.003	0.997	0.639
M. aeneiventris	0.001	0.004	0.313	0	0.12	0.002	0.999	0.746
M. quadrilineata	0.001	0.002	0.505	0.12	0.25	0.001	1	0.128
M. randa	0	0. 00	0 NaN	0	0	0	1	0.387
Contrast: 0 _ 700
	average	sd	ratio	ava	avb	contrib	cumsum	p
L. eximia	0.313	0.195	1.608	71.88	51.38	0.465	0.465	0.846
M. bellardiana	0.137	0.134	1.027	24.12	21	0.204	0.669	0.295
H. segmentaria	0.107	0.089	1.192	26.25	13.12	0.158	0.827	0.037
La. nigripes	0.037	0.045	0.83	4	6.75	0.055	0.882	0.367
H. semidiaphana	0.034	0.048	0.717	1.88	9.25	0.05	0.932	0.172
M. semihyalina	0.016	0.03	0.541	0.62	2.25	0.024	0.956	0.53
P. nigrofacialis	0.008	0.018	0.464	0.25	2.38	0.013	0.969	0.107
H. benoisti	0.008	0.018	0.448	1.5	0	0.012	0.981	0.273												.
M. aeneiventris	0.006	0.022	0.261	0	0.5	0.008	0.989	0.138
M. purpurata	0.003	0.007	0.382	0.38	0.12	0.004	0.993	0.241
M. currani	0.003	0.005	0.521	0.12	0.38	0.004	0.997	0.55
M. cyaneicyncta	0.001	0.003	0.335	0.12	0	0.002	0.999	0.775
M. quadrilineata	0.001	0.002	0.351	0.12	0	0.001	1	0.4
M. peregrina	0	0.001	0.36	0	0.12	0	1	0.9
M. randa	0	0	NaN	0	0	0	1	0.388
Contrast: 0 _ 1,000
	average	sd	ratio	ava	avb	contrib	cumsum	p
L. eximia	0.381	0.221	1.725 7	1.88	106.25	0.564	0.564	0.142
M. bellardiana	0.106	0.116	0.909 2	4.12	8.62	0.156	0.72	0.744
H. segmentaria	0.095	0.084	1.142 2	6.25	17.25	0.142	0.862	0.152
La. nigripes	0.046	0.04	1.142	4	11.62	0.067	0.929	0.094
H. semidiaphana	0.023	0.027	0.859	1.88	8	0.034	0.963	0.516
H. benoisti	0.007	0.015	0.494	1.5	0.12	0.011	0.974	0.347
M. semihyalina	0.005	0.008	0.587	0.62	0.25	0.007	0.981	0.991
M. peregrina	0.003	0.015	0.21	0	0.12	0.005	0.986	0.498
M. currani	0.003	0.005	0.582	0.12	0.5	0.004	0.99	0.441
M. purpurata	0.003	0.006	0.44	0.38	0.25	0.004	0.994	0.208
P. nigrofacialis	0.001	0.002	0.512	0.25	0.25	0.002	0.996	0.843
M. randa	0.001	0.003	0.331	0	0.12	0.001	0.997	0.172
M. cyaneicyncta	0.001	0.003	0.323	0.12	0	0.001	0.998	0.858
M. quadrilineata	0.001	0.002	0.458	0.12	0.12	0.001	0.999	0.226
M. aeneiventris	0.001	0.001	0.351	0. 000	0.12	0.001	1	0.914
Contrast: 200 _ 400
	average	sd	ratio	ava	avb	contrib	cumsum	p
L. eximia	0.337	0.233	1.447	93.5	82.88	0.543	0.543	0.62
M. bellardiana	0.135	0.147	0.924	25.25	32.38	0.219	0.762	0.303
H. segmentaria	0.064	0.057	1.125	11.12	20.5	0.103	0.865	0.844
M. semihyalina	0.024	0.033	0.735	2.12	4.38	0.039	0.904	0.151
La. nigripes	0.024	0.033	0.727	3.88	4.5	0.039	0.943	0.946
H. semidiaphana	0.012	0.015	0.763	0.88	5	0.019	0.962	0.923
H. benoisti	0.008	0.009	0.906	1.88	1	0.013	0.975	0.294
M. peregrina	0.006	0.013	0.436	0.12	0.5	0.009	0.984	0.259
M. cyaneicyncta	0.003	0.005	0.615	0.5	0.25	0.005	0.989	0.124
M. currani	0.003	0.005	0.569	0.12	0.38	0.004	0.993	0.518
M. aeneiventris	0.002	0.004	0.43	0.12	0.12	0.003	0.996	0.573
P. nigrofacialis	0.001	0.003	0.445	0	0.62	0.002	0.998	0.738
M. purpurata	0.001	0.002	0.326	0.12	0	0.001	0.999	0.777
M. quadrilineata	0	0.001	0.368	0	0.25	0.001	1	0.596
M. randa	0	0	NaN	0	0	0	1	0.384
Contrast: 200 _ 700
	average	sd	ratio	ava	avb	contrib	cumsum	p
L. eximia	0.318	0.22	1.447	93.5	51.38	0.516	0.516	0.812
M. bellardiana	0.129	0.14	0.923	25.25	21	0.21	0.726	0.4
H. segmentaria	0.057	0.052	1.093	11.12	13.12	0.092	0.818	0.925
La. nigripes	0.034	0.038	0.897	3.88	6.75	0.056	0.874	0.503
H. semidiaphana	0.031	0.048	0.642	0.88	9.25	0.05	0.924	0.278
M. semihyalina	0.018	0.022	0.821	2.12	2.25	0.029	0.953	0.439
H. benoisti	0.009	0.009	1.002	1.88	0	0.016	0.969	0.169
P. nigrofacialis	0.008	0.017	0.44	0	2.38	0.012	0.981	0.183
M. aeneiventris	0.005	0.011	0.425	0.12	0.5	0.007	0.988	0.246
M. currani	0.002	0.004	0.596	0.12	0.38	0.004	0.992	0.777
M. cyaneicyncta	0.002	0.004	0.518	0.5	0	0.003	0.995	0.411
M. peregrina	0.002	0.006	0.347	0.12	0.12	0.003	0.998	0.65
M. purpurata	0.001	0.003	0.427	0.12	0.12	0.002	1	0.572
M. quadrilineata	0	0	NaN	0	0	0	1	0.804
M. randa	0	0	NaN	0	0	0	1	0.395
Contrast: 200 _ 1,000
	average	sd	ratio	ava	avb	contrib	cumsum	p
L. eximia	0.371	0.217	1.710 9	3.500 1	6.25	0.595	0.595	0.247
M. bellardiana	0.109	0.127	0.855 2	5.25	8.62	0.174	0.769	0.686
H. segmentaria	0.058	0.049	1.190 1	1.12	17.25	0.094	0.863	0.923
La. nigripes	0.04	0.036	1.107	3.88	11.62	0.063	0.926	0.239
H. semidiaphana	0.019	0.028	0.661	0.88	8	0.03	0.956	0.717
M. semihyalina	0.009	0.017	0.52	2.12	0.25	0.014	0.97	0.875
H. benoisti	0.008	0.008	1.014	1.88	0.12	0.013	0.983	0.292
M. currani	0.003	0.004	0.66	0.12	0.5	0.004	0.987	0.586
M. peregrina	0.002	0.005	0.414	0.12	0.12	0.003	0.99	0.626
M. cyaneicyncta	0.002	0.004	0.505	0.5	0	0.003	0.993	0.478
M. purpurata	0.002	0.003	0.487	0.12	0.25	0.003	0.996	0.497
M. aeneiventris	0.001	0.003	0.417	0.12	0.12	0.002	0.998	0.7
M. randa	0.001	0.002	0.339	0	0.12	0.001	0.999	0.232
P. nigrofacialis	0.001	0.002	0.366	0	0.25	0.001	1	0.937
M. quadrilineata	0	0.001	0.366	0	0.12	0	1	0.717
Contrast: 400 _ 700
	average	sd	ratio	ava	avb	contrib	cumsum	p
L. eximia	0.304	0.193	1.579	82.88	51.38	0.461	0.461	0.889
M. bellardiana	0.147	0.128	1.145	32.38	21	0.222	0.683	0.19
H. segmentaria	0.076	0.056	1.36	20.5	13.12	0.116	0.799	0.585
La. nigripes	0.038	0.045	0.828	4.5	6.75	0.057	0.856	0.334
H. semidiaphana	0.036	0.048	0.741	5	9.25	0.054	0.91	0.106
M. semihyalina	0.028	0.041	0.691	4.38	2.25	0.043	0.953	0.052
P. nigrofacialis	0.008	0.017	0.488	0.62	2.38	0.012	0.965	0.076
M. peregrina	0.007	0.02	0.347	0.5	0.12	0.011	0.976	0.142
M. aeneiventris	0.006	0.019	0.313	0.12	0.5	0.009	0.985	0.103
M. currani	0.004	0.007	0.534	0.38	0.38	0.005	0.99	0.183
H. benoisti	0.003	0.004	0.661	1	0	0.005	0.995	0.963
M. cyaneicyncta	0.003	0.007	0.397	0.25	0	0.004	0.999	0.23
M. quadrilineata	0.001	0.001	0.37	0.25	0	0.001	1	0.548
M. purpurata	0	0.001	0.357	0	0.12	0	1	0.82
M. randa	0	0	NaN	0	0	0	1	0.412
Contrast: 400 _ 1,000
	average	sd	ratio	ava	avb	contrib	cumsum	p
L. eximia	0.365	0.222	1.641	82.88	106.25	0.552	0.552	0.3
M. bellardiana	0.116	0.113	1.03	32.38	8.62	0.177	0.729	0.551
H. segmentaria	0.071	0.058	1.223	20.5	17.25	0.106	0.835	0.698
La. nigripes	0.044	0.043	1.024	4.5	11.62	0.085	0.92	0.138
H. semidiaphana	0.023	0.029	0.782	5	8	0.016	0.936	0.53
M. semihyalina	0.021	0.036	0.592	4.38	0.25	0.032	0.968	0.24
M. peregrina	0.007	0.017	0.385	0.5	0.12	0.01	0.978	0.158
H. benoisti	0.004	0.005	0.703	1	0.12	0.005	0.983	0.91
M. currani	0.003	0.006	0.546	0.38	0.5	0.006	0.989	0.277
M. cyaneicyncta	0.002	0.006	0.361	0.25	0	0.003	0.992	0.39
P. nigrofacialis	0.002	0.003	0.567	0.62	0.25	0.002	0.994	0.662
M. aeneiventris	0.001	0.003	0.402	0.12	0.12	0.002	0.996	0.636
M. purpurata	0.001	0.003	0.347	0	0.25	0.002	0.998	0.661
M. randa	0.001	0.002	0.326	0	0.12	0.001	0.999	0.194
M. quadrilineata	0.001	0.001	0.516	0.25	0.12	0.001	1	0.322
Contrast: 700 _ 1000
	average	sd	ratio	ava	avb	contrib	cumsum	p
L. eximia	0.356	0.22	1.620 5	1.380 1	6.25	0.561	0.561	0.395
M. bellardiana	0.086	0.084	1.022 2	1	8.62	0.135	0.696	0.924
H. segmentaria	0.068	0.049	1.381 1	3.12	17.25	0.107	0.803	0.791
La. nigripes	0.047	0.046	1.018	6.75	11.62	0.075	0.878	0.068
H. semidiaphana	0.04	0.049	0.823	9.25	8	0.063	0.941	0.033
M. semihyalina	0.014	0.025	0.573	2.25	0.25	0.023	0.964	0.598
P. nigrofacialis	0.008	0.017	0.462	2.38	0.25	0.012	0.976	0.177
M. aeneiventris	0.005	0.016	0.302	0.5	0.12	0.008	0.984	0.187
M. currani	0.003	0.005	0.661	0.38	0.5	0.005	0.989	0.298
M. peregrina	0.003	0.01	0.301	0.12	0.12	0.005	0.994	0.508
H. benoisti	0.001	0.004	0.319	0	0.12	0.002	0.996	0.996
M. purpurata	0.001	0.003	0.441	0.12	0.25	0.002	0.998	0.512
M. randa	0.001	0.003	0.338	0	0.12	0.002	1	0.123
M. quadrilineata	0	0.001	0.367	0	0.12	0	1	0.714
M. cyaneicyncta	0	0	NaN	0	0	0	1	0.941
