# Supplementary material for: Edge Effect and the Influence of Biotic and Abiotic Factors on Calliphoridae and Mesembrinellidae (Insecta: Diptera) in Três Picos State Park, Brazil
Source: Life (Basel). 2026 Apr 15;16(4):672. doi: 10.3390/life16040672 (PMC13117181; doi:10.3390/life16040672)
Supplement: Supplementary file 1 [file life-16-00672-s001.zip › Results/results_αβγ_OSF.xlsx]

## Sheet: div α β γ
adipart object
Call: adipart(y = dados[, 6:20], x = strata, index = c("shannon"), weights = c("unif"), relative = FALSE, nsimul = 99, strata = strata)
nullmodel method ‘r2dtable’ with 99 simulations
options: index shannon, weights unif
alternative hypothesis: statistic is less or greater than simulated values
	statistic	SES	mean	0.025	0.5	0.975	Pr(sim.)
alpha.1	1.02837	-6.74266	1.18842	1.14239	1.18794	1.2297	0.01	**
alpha.2	1.27534	-0.52447	1.28519	1.24866	1.28473	1.3209	0.65
gamma	1.2786	-2.95988	1.30104	1.28591	1.30101	1.3153	0.03	*
beta.1	0.24697	9.19444	0.096774	0.062572	0.098296	0.1258	0.01	**
beta.2	0.0032691	-0.68562	0.015848	-0.020636	0.015782	0.0512	0.41
---
Signif. codes: 0 ‘***’ 0.001 ‘**’ 0.01 ‘*’ 0.05 ‘.’ 0.1 ‘ ’ 1
adipart object
Call: adipart(y = dados[, 6:20], x = strata, index = c("richness"), weights = c("unif"), relative = FALSE, nsimul = 99, strata =
strata)
nullmodel method ‘r2dtable’ with 99 simulations
options: index richness, weights unif
alternative hypothesis: statistic is less or greater than simulated values
	statistic	SES	mean	0.025	0.5	0.975	Pr(sim.)
alpha.1	5.725	-10.1226	7.0556	6.825	7.05	7.2888	0.01	**
alpha.2	9.5	-4.47386	10.9242	10.375	10.875	11.5	0.01	**
gamma	12.6667	-1.95732	13.468	12.6667	13.3333	14	0.13
beta.1	3.775	-0.32417	3.8687	3.3225	3.875	4.4137	0.71
beta.2	3.1667	1.42388	2.5438	1.8104	2.5833	3.375	0.17
---
Signif. codes: 0 ‘***’ 0.001 ‘**’ 0.01 ‘*’ 0.05 ‘.’ 0.1 ‘ ’ 1
adipart object
Call: adipart(y = dados[, 6:20], x = strata, index = c("simpson"), weights = c("unif"), relative = FALSE, nsimul = 99, strata = strata)
nullmodel method ‘r2dtable’ with 99 simulations
options: index simpson, weights unif
alternative hypothesis: statistic is less or greater than simulated values
	statistic	SES	mean	0.025	0.5	0.975	Pr(sim.)
alpha.1	0.520161	-5.178	0.579183	0.552829	0.58013	0.5961	0.01	**
alpha.2	0.607337	1.1377	0.599252	0.584655	0.599333	0.6116	0.29
gamma	0.592088	-2.7208	0.601371	0.594875	0.601353	0.6076	0.01	**
beta.1	0.087176	6.6394	0.0200691	0.000669	0.0194067	0.0426	0.01	**
beta.2	-0.015249	-2.4757	0.0021182	-0.0113104	0.00147	0.0181	0.01	**
---
Signif. codes: 0 ‘***’ 0.001 ‘**’ 0.01 ‘*’ 0.05 ‘.’ 0.1 ‘ ’ 1
