# Supplementary material for: Edge Effect and the Influence of Biotic and Abiotic Factors on Calliphoridae and Mesembrinellidae (Insecta: Diptera) in Três Picos State Park, Brazil
Source: Life (Basel). 2026 Apr 15;16(4):672. doi: 10.3390/life16040672 (PMC13117181; doi:10.3390/life16040672)
Supplement: Supplementary file 1 [file life-16-00672-s001.zip › Results/results_permanova_season_OSF.xlsx]

## Sheet: Permanova_season
Permutation test for adonis under reduced model
Terms added sequentially (first to last)
Permutation: free
Number of permutations: 999
adonis2(formula = dist_brays_season ~ season, data = dados)
Df SumOfSqs R2 F Pr(>F)
season 3 2.3087 0.24947 3.9886 0.001 ***
Residual 36 6.9458 0.75053
Total 39 9.2545 1.00000
---
Signif. codes: 0 ‘***’ 0.001 ‘**’ 0.01 ‘*’ 0.05 ‘.’ 0.1 ‘ ’ 1
[1] "Signif. codes: 0 '***' 0.001 '**' 0.01 '*' 0.05 '.' 0.1 ' ' 1"
pairs F.Model R2 p.value p.adjusted sig
1 Outono vs Inverno 1.294618 0.06709734 0.197 1.000
2 Outono vs Primavera 1.146680 0.05988925 0.289 1.000
3 Outono vs Verão 3.392563 0.15858608 0.010 0.060
4 Inverno vs Primavera 2.889993 0.13834342 0.008 0.048 .
5 Inverno vs Verão 5.360953 0.22948349 0.001 0.006 *
6 Primavera vs Verão 5.277125 0.22670861 0.003 0.018 .
