# Supplementary material for: Edge Effect and the Influence of Biotic and Abiotic Factors on Calliphoridae and Mesembrinellidae (Insecta: Diptera) in Três Picos State Park, Brazil
Source: Life (Basel). 2026 Apr 15;16(4):672. doi: 10.3390/life16040672 (PMC13117181; doi:10.3390/life16040672)
Supplement: Supplementary file 1 [file life-16-00672-s001.zip › Results/results_simper_season_OSF.xlsx]

## Sheet: simper_season
Contrast: Outono_Inverno
	average	sd	ratio	ava	avb	contrib	cumsum	p
L. eximia	0.303	0.205	1.475	54.1	19.3	0.424	0.424	0.947
M. bellardiana	0.18	0.15	1.12	17.7	16.2	0.253	0.677	0.009
H. segmentaria	0.1	0.094	1.061	21	2.7	0.139	0.816	0.055
La. nigripes	0.057	0.059	0.972	5.9	4.1	0.08	0.896	0.001
M. semihyalina	0.034	0.046	0.75	2.4	2.7	0.048	0.944	0.001
M. peregrina	0.009	0.021	0.438	0.2	0.5	0.013	0.957	0.007
H. benoisti	0.009	0.017	0.536	0.4	0.8	0.013	0.97	0.143
H. semidiaphana	0.008	0.009	0.862	1.6	0.3	0.01	0.98	0.992
M. aeneiventris	0.006	0.017	0.321	0	0.4	0.008	0.988	0.081
M. currani	0.005	0.008	0.549	0.3	0.2	0.006	0.994	0.039
M. cyaneicyncta	0.003	0.007	0.459	0	0.3	0.005	0.999	0.076
M. purpurata	0.001	0.003	0.315	0	0.2	0.001	1	0.755
M. quadrilineata	0	0	NaN	0	0	0	1	0.874
M. randa	0	0	NaN	0	0	0	1	0.518
P. nigrofacialis	0	0	NaN	0	0	0	1	0.987
Contrast: Outono_Primavera
	average	sd	ratio	ava	avb	contrib	cumsum	p
L. eximia	0.328	0.206	1.595	54.1	73.9	0.574	0.574	0.767
M. bellardiana	0.098	0.094	1.047	17.7	16.4	0.172	0.746	0.861
H. segmentaria	0.076	0.073	1.046	21	5.5	0.133	0.879	0.638
La. nigripes	0.034	0.03	1.153	5.9	5.2	0.06	0.939	0.506
M. semihyalina	0.014	0.018	0.772	2.4	0.5	0.024	0.963	0.688
H. semidiaphana	0.009	0.009	0.912	1.6	1	0.015	0.978	0.993
H. benoisti	0.005	0.007	0.605	0.4	0.7	0.008	0.986	0.845
M. currani	0.003	0.005	0.713	0.3	0.4	0.006	0.992	0.284
M. cyaneicyncta	0.002	0.004	0.464	0	0.4	0.003	0.995	0.659
M. aeneiventris	0.001	0.003	0.291	0	0.1	0.001	0.996	0.833
M. peregrina	0.001	0.002	0.452	0.2	0	0.002	0.998	0.886
M. randa	0.001	0.002	0.302	0	0.1	0.001	0.999	0.099
M. quadrilineata	0.001	0.002	0.313	0	0.1	0.001	1	0.554
M. purpurata	0	0	NaN	0	0	0	1	0.946
P. nigrofacialis	0	0	NaN	0	0	0	1	0.994
Contrast: Outono_Verão
	average	sd	ratio	ava	avb	contrib	cumsum	p
L. eximia	0.369	0.218	1.691	54.1	177.4	0.55	0.55	0.203
M. bellardiana	0.108	0.136	0.796	17.7	38.8	0.161	0.711	0.744
H. segmentaria	0.099	0.066	1.51	21	41.4	0.148	0.859	0.06
H. semidiaphana	0.045	0.048	0.941	1.6	17.1	0.067	0.926	0.002
La. nigripes	0.021	0.017	1.245	5.9	9.4	0.031	0.957	0.989
M. semihyalina	0.009	0.011	0.868	2.4	2.1	0.014	0.971	0.917
P. nigrofacialis	0.009	0.017	0.524	0	2.8	0.013	0.984	0.001
H. benoisti	0.005	0.006	0.851	0.4	1.7	0.007	0.991	0.787
M. purpurata	0.003	0.007	0.452	0	0.5	0.004	0.995	0.1
M. currani	0.001	0.002	0.672	0.3	0.3	0.003	0.998	0.976
M. aeneiventris	0.001	0.002	0.322	0	0.2	0	0.998	0.921
M. quadrilineata	0.001	0.001	0.474	0	0.3	0.001	0.999	0.39
M. peregrina	0.001	0.001	0.441	0.2	0	0.001	1	0.938
M. cyaneicyncta	0	0	NaN	0	0	0	1	0.971
M. randa	0	0	NaN	0	0	0	1	0.523
Contrast: Inverno_Primavera
	average	sd	ratio	ava	avb	contrib	cumsum	p
L. eximia	0.417	0.223	1.869	19.3	73.9	0.613	0.613	0.009
M. bellardiana	0.133	0.109	1.221	16.2	16.4	0.195	0.808	0.31
La. nigripes	0.046	0.039	1.186	4.1	5.2	0.067	0.875	0.045
H. segmentaria	0.031	0.022	1.411	2.7	5.5	0.045	0.92	1
M. semihyalina	0.019	0.029	0.657	2.7	0.5	0.028	0.948	0.363
H. benoisti	0.008	0.013	0.644	0.8	0.7	0.013	0.961	0.23
H. semidiaphana	0.007	0.01	0.755	0.3	1	0.01	0.971	0.995
M. peregrina	0.006	0.012	0.479	0.5	0	0.008	0.979	0.235
M. aeneiventris	0.004	0.009	0.503	0.4	0.1	0.007	0.986	0.251
M. currani	0.004	0.006	0.73	0.2	0.4	0.006	0.992	0.095
M. cyaneicyncta	0.004	0.005	0.727	0.3	0.4	0.005	0.997	0.028
M. randa	0.001	0.003	0.317	0	0.1	0.001	0.998	0.002
M. purpurata	0.001	0.003	0.323	0.2	0	0.001	0.999	0.788
M. quadrilineata	0.001	0.002	0.324	0	0.1	0.001	1	0.407
P. nigrofacialis	0	0	NaN	0	0	0	1	0.992
Contrast: Inverno_Verão
	average	sd	ratio	ava	avb	contrib	cumsum p
L. eximia	0.439	0.228	1.922	19.3	177.4	0.551	0.551	0.005
M. bellardiana	0.13	0.152	0.852	16.2	38.8	0.163	0.714	0.36
H. segmentaria	0.113	0.06	1.902	2.7	41.4	0.142	0.856	0.006
H. semidiaphana	0.051	0.053	0.962	0.3	17.1	0.063	0.919	0.001
La. nigripes	0.026	0.019	1.344	4.1	9.4	0.033	0.952	0.924
M. semihyalina	0.012	0.016	0.722	2.7	2.1	0.014	0.966	0.827
P. nigrofacialis	0.01	0.018	0.533	0	2.8	0.013	0.979	0.001
H. benoisti	0.006	0.007	0.861	0.8	1.7	0.007	0.986	0.592
M. purpurata	0.004	0.008	0.504	0.2	0.5	0.005	0.991	0.003
M. peregrina	0.002	0.005	0.431	0.5	0	0.003	0.994	0.67
M. aeneiventris	0.002	0.004	0.514	0.4	0.2	0.002	0.996	0.568
M. currani	0.001	0.002	0.611	0.2	0.3	0.002	0.998	0.978
M. cyaneicyncta	0.001	0.002	0.525	0.3	0	0.001	0.999	0.827
M. quadrilineata	0.001	0.001	0.481	0	0.3	0.001	1	0.324
M. randa	0	0	NaN	0	0. 00	0	1	0.496
Contrast: Primavera_Verão
	average	sd	ratio	ava	avb	contrib	cumsum	p
L. eximia	0.337	0.191	1.765	73.9	177.4	0.56	0.56	0.634
H. segmentaria	0.092	0.051	1.804	5.5	41.4	0.152	0.712	0.183
M. bellardiana	0.086	0.091	0.944	16.4	38.8	0.143	0.855	0.963
H. semidiaphana	0.043	0.044	0.98	1	17.1	0.072	0.927	0.002
La. nigripes	0.019	0.016	1.136	5.2	9.4	0.031	0.958	1
P. nigrofacialis	0.008	0.015	0.541	0	2.8	0.013	0.971	0.003
M. semihyalina	0.005	0.007	0.747	0.5	2.1	0.009	0.98	0.994
H. benoisti	0.005	0.005	0.91	0.7	1.7	0.008	0.988	0.798
M. purpurata	0.003	0.006	0.475	0	0.5	0.005	0.993	0.171
M. currani	0.002	0.002	0.793	0.4	0.3	0.002	0.995	0.96
M. cyaneicyncta	0.001	0.002	0.448	0.4	0	0.002	0.997	0.868
M. aeneiventris	0.001	0.002	0.437	0.1	0.2	0.001	0.998	0.888
M. quadrilineata	0.001	0.001	0.569	0.1	0.3	0.002	1	0.19
M. randa	0	0.001	0.295	0.1	0	0	1	0.519
M. peregrina	0	0	NaN	0	0	0	1	0.978
