# Supplementary material for: Edge Effect and the Influence of Biotic and Abiotic Factors on Calliphoridae and Mesembrinellidae (Insecta: Diptera) in Três Picos State Park, Brazil
Source: Life (Basel). 2026 Apr 15;16(4):672. doi: 10.3390/life16040672 (PMC13117181; doi:10.3390/life16040672)
Supplement: Supplementary file 1 [file life-16-00672-s001.zip › License/license.txt]

View-Only License

The data provided herein is the property of the author. Access is
granted solely for consultation and viewing purposes.

The following actions are expressly prohibited: - copying, reproducing,
or redistributing the data, in whole or in part; - publishing the data
in any medium, physical or digital; - using the data for commercial,
academic, or research purposes without the prior written authorization
of the author; - modifying, transforming, or creating derivative works
based on the data.

Unauthorized use will subject the violator to the penalties provided
under applicable copyright law.
