# Supplementary material for: Edge Effect and the Influence of Biotic and Abiotic Factors on Calliphoridae and Mesembrinellidae (Insecta: Diptera) in Três Picos State Park, Brazil
Source: Life (Basel). 2026 Apr 15;16(4):672. doi: 10.3390/life16040672 (PMC13117181; doi:10.3390/life16040672)
Supplement: Supplementary file 1 [file life-16-00672-s001.zip › License/licenca.txt]

Licença de Visualização Somente

Os dados aqui disponibilizados são de propriedade do autor. O acesso é
concedido exclusivamente para fins de consulta e visualização.

É expressamente vedado: - copiar, reproduzir ou redistribuir, total ou
parcialmente, os dados; - publicar em qualquer meio, físico ou
digital; - utilizar os dados para fins comerciais, acadêmicos ou de
pesquisa sem autorização prévia e por escrito do autor; - modificar,
transformar ou criar trabalhos derivados a partir dos dados.

O uso não autorizado sujeita o infrator às penalidades previstas na
legislação de direitos autorais aplicável.
